# Supplementary material for: Transcription-driven DNA supercoiling counteracts H-NS-mediated gene silencing in bacterial chromatin
Source: Nat Commun. 2024 Mar 30;15:2787. doi: 10.1038/s41467-024-47114-w (PMC10981669; doi:10.1038/s41467-024-47114-w)
Supplement: Supplementary file 4 — Source Data [file 41467_2024_47114_MOESM4_ESM.zip]

Archive with 10 entries (9 files):
- Source data/
- Source data/5'RACE-Seq_Suppl_Figure_4b.zip
- Source data/.DS_Store
- __MACOSX/Source data/._.DS_Store
- Source data/Strain MA14443 fasta & gff3.zip
- __MACOSX/Source data/._Strain MA14443 fasta & gff3.zip
- Source data/Flow Cytometry Density Plots.pdf
- __MACOSX/Source data/._Flow Cytometry Density Plots.pdf
- Source data/Raw data.xlsx
- __MACOSX/Source data/._Raw data.xlsx
