# Supplementary material for: Transcription-driven DNA supercoiling counteracts H-NS-mediated gene silencing in bacterial chromatin
Source: Nat Commun. 2024 Mar 30;15:2787. doi: 10.1038/s41467-024-47114-w (PMC10981669; doi:10.1038/s41467-024-47114-w)
Supplement: Supplementary file 4 — Source Data [file 41467_2024_47114_MOESM4_ESM.zip › Source data/Raw data.xlsx]

## Sheet: Fig. 1e
	Strain / treatment / % ON									One-way ANOVA (from GraphPad)
Replicate #	14356 untreated	14356 +AHTc	14694 untreated	14694 +AHTc	14692 untreated	14692 +AHTc	14403 untreated	14403 +AHTc		Number of families	1
1	1.22	2.99	1.62	91	1	87.03	1.71	4.83		Number of comparisons per family	4
2	0.19	3.76	1.06	96.9	2.73	91.63	0.81	7.15		Alpha	0.05
3	0.3	0.61	0.54	94	0.543	91.08	0.72	5.23
4	10.8	3.2	1.78	83.1	0.434	82.33	2.79	2.98		Šídák's multiple comparisons test	Mean Diff,	95,00% CI of diff,	Below threshold?	Summary	Adjusted P Value
										14356 untreated vs. 14356 +AHTc	0.4875	-12,70 to 13,68	No	ns	0.9996	A-B
										14694 untreated vs. 14694 +AHTc	-90	-107,1 to -72,94	Yes	***	0.0004	C-D
										14692 untreated vs. 14692 +AHTc	-86.84	-96,98 to -76,70	Yes	****	<0,0001	E-F
										14403 untreated vs. 14403 +AHTc	-3.54	-10,48 to 3,404	No	ns	0.2582	G-H
										Test details	Mean 1	Mean 2	Mean Diff,	SE of diff,	n1	n2	t	DF
										14356 untreated vs. 14356 +AHTc	3.128	2.64	0.4875	2.463	4	4	0.1979	3
										14694 untreated vs. 14694 +AHTc	1.25	91.25	-90	3.186	4	4	28.25	3
										14692 untreated vs. 14692 +AHTc	1.177	88.02	-86.84	1.893	4	4	45.87	3
										14403 untreated vs. 14403 +AHTc	1.508	5.048	-3.54	1.297	4	4	2.73	3

## Sheet: Fig. 1f
	RNA Ratio AHTc / untreated				One-way ANOVA (from GraphPad)
Strain >	MA14694 (strain B)	MA14692 (strain C)	MA14403 (strain D)		Number of families	1
Replicate 1	83.0827	86.7012	1.7371		Number of comparisons per family	2
Replicate 2	135.977	130.204	1.39688		Alpha	0.05
Replicate 3	100.876	96.2109	1.03108
Replicate 4	102.158	118.475	0.905333		Šídák's multiple comparisons test	Mean Diff,	95,00% CI of diff,	Below threshold?	Summary	Adjusted P Value
Replicate 5		129.004			14694 vs. 14692	-6.596	-37,19 to 24,00	No	ns	0.8268	A-B
					14694 vs. 14403	104.3	72,00 to 136,5	Yes	****	<0,0001	A-C
					Test details	Mean 1	Mean 2	Mean Diff,	SE of diff,	n1	n2	t	DF
					14694 vs. 14692	105.5	112.1	-6.596	11.65	4	5	0.5661	10
					14694 vs. 14403	105.5	1.268	104.3	12.28	4	4	8.49	10

## Sheet: Fig. 1g
Strain >	MA14888					One-way ANOVA (from GraphPad)
	RNA ratio					Number of families	1
Treatment >	untreated	+AHTc	+ARA	+ARA+AHTc		Number of comparisons per family	2
	1	2.18434	13.9803	55.3579		Alpha	0.05
	1	2.13473	12.7872	65.5393
	1	1.83581	11.4834	61.5931		Šídák's multiple comparisons test	Mean Diff,	95,00% CI of diff,	Below threshold?	Summary	Adjusted P Value
	1	2.28558	15.2726	62.7688		untreated vs. +AHTc	-1.11	-1,512 to -0,7083	Yes	**	0.0028	A-B
						+ARA vs. +ARA+AHTc	-47.93	-58,05 to -37,81	Yes	***	0.0006	C-D
						Test details	Mean 1	Mean 2	Mean Diff,	SE of diff,	n1	n2	t	DF
						untreated vs. +AHTc	1	2.11	-1.11	0.09667	4	4	11.48	3
						+ARA vs. +ARA+AHTc	13.38	61.31	-47.93	2.435	4	4	19.69	3

## Sheet: Fig. 2b
CHIP	genome	hilD	tetRA	hilA	proU	sopB	pipB2	Normalization factor	hilD norm	tetRA norm	hilA norm	proU norm	sopB norm	pipB2 norm
Replicate-1 untreated ChIP read counts	13436602	12939	21818	34226	17539	8035	41916	1	12939	21818	34226	17539	8035	41916
Replicate-1 plus AHTc ChIP read counts	22113678	5124	11198	22109	28116	7228	43627	0.607615	3113.42	6804.07	13433.8	17083.7	4391.84	26508.4
Replicate-2 untreated ChIP read counts	22815618	24451	38901	71341	30622	13264	77024	1	24451	38901	71341	30622	13264	77024
Replicate-2 plus AHTc ChIP read counts	20635884	4481	8794	25719	28772	5784	39612	1.10563	4954.32	9722.9	28435.7	31811.1	6394.95	43796.1
Replicate-3 untreated ChIP read counts	19783493	21213	33362	65645	27012	11597	63525	1	21213	33362	65645	27012	11597	63525
Replicate-3 plus AHTc ChIP read counts	23346840	5680	8780	28020	26816	5253	37061	0.847373	4813.08	7439.94	23743.4	22723.2	4451.25	31404.5
									0	0	0	0	0	0
INPUT		hilD	tetRA	hilA	proU	leuO	pphB		hilD norm	tetRA norm	hilA norm	proU norm	sopB norm	pipB2 norm
Replicate-1 untreated input read counts	23251669	6985	12327	13745	9641	6310	17875	1	6985	12327	13745	9641	6310	17875
Replicate-1 plus AHTc input read counts	19516781	5931	10502	11336	7817	6520	15047	1.19137	7066	12511.7	13505.3	9312.92	7767.72	17926.5
Replicate-2 untreated input read counts	25069872	7444	13073	15132	10498	6677	20098	1	7444	13073	15132	10498	6677	20098			s
Replicate-2 plus AHTc input read counts	22307461	6855	12168	13716	9496	7127	18316	1.12383	7703.88	13674.8	15414.5	10671.9	8009.56	20584.1
Replicate-3 untreated input read counts	21417622	6278	11075	12402	8960	5900	16645	1	6278	11075	12402	8960	5900	16645
Replicate-3 plus AHTc input read counts	22953174	6080	11336	12481	9283	7143	17168	0.933101	5673.25	10577.6	11646	8661.97	6665.14	16019.5
									IP/Input
								Replicate-1 untreated	1.8524	1.76994	2.49007	1.81921	1.27338	2.34495
								Replicate-1 plus AHTc	0.44062	0.543815	0.994699	1.83441	0.565396	1.47873
								Replicate-2 untreated	3.28466	2.97568	4.71458	2.91694	1.98652	3.83242
								Replicate-2 plus AHTc	0.643094	0.711008	1.84473	2.98083	0.798415	2.12767
								Replicate-3 untreated	3.37894	3.01237	5.2931	3.01473	1.96559	3.81646
								Replicate-3 plus AHTc	0.848381	0.703365	2.03876	2.62332	0.667841	1.9604

## Sheet: Fig. 3b
Strain >	MA14606
	RNA ratio
Treatment >	untreated	+AHTc
	1	14.2475	Ratio paired T test from GraphPad
	1	11.9682	0.0003
	1	19.2877	***
	1	22.2777

## Sheet: Fig. 3d
Replicate		hilD	leuO	leuO normalized	Ratio AHTc /untreated	Ratio T test from GraphPad
1	untreated	1390154	23545	23545	42.7963	0.0018
1	AHTc	1305922	946584	1.00764e+06	25.4788	**
2	untreated	1023001	33361	33361	32.9263
2	AHTc	397228	330051	849997
3	untreated	784792	15012	15012
3	AHTc	636318	400776	494290

## Sheet: Fig. 4b
			Strain / treatment / % ON					One-way ANOVA (from GraphPad)
Replicate #	14692 untreated	14692 +AHTc	14752 untreated	14752 +AHTc	14793 untreated	14793 +AHTc		Number of families	1
1	1	87.03	0.35	35.52	0.268	76.38		Number of comparisons per family	2
2	2.73	91.63	0.91	48.47	1.514	88.36		Alpha	0.05
3	0.543	91.08	0.175	48.06	0.248	85.388
4	0.434	82.33	0.24	20.87	0.254	78.9		Šídák's multiple comparisons test	Mean Diff,	95,00% CI of diff,	Below threshold?	Summary	Adjusted P Value
								14692 +AHTc vs. 14752 +AHTc	49.79	31,63 to 67,94	Yes	**	0.0029	B-D
								14752 +AHTc vs. 14793 +AHTc	-44.03	-63,67 to -24,38	Yes	**	0.0052	D-F
								Test details	Mean 1	Mean 2	Mean Diff,	SE of diff,	n1	n2	t	DF
								14692 +AHTc vs. 14752 +AHTc	88.02	38.23	49.79	4.368	4	4	11.4	3
								14752 +AHTc vs. 14793 +AHTc	38.23	82.26	-44.03	4.727	4	4	9.314	3

## Sheet: Fig. 4c
	RNA Ratio AHTc / untreated				One-way ANOVA (from GraphPad)
Strain >	14692 AHTc / untreated	14752 AHTc / untreated	14793 AHTc / untreated		Number of families	1
Replicate 1	86.7012	45.4681	91.2602		Number of comparisons per family	3
Replicate 2	130.204	38.4029	72.4891		Alpha	0.05
Replicate 3	96.2109	63.5153	84.7275
Replicate 4	118.475	60.3117	101.508		Tukey's multiple comparisons test	Mean Diff,	95,00% CI of diff,	Below threshold?	Summary	Adjusted P Value
Replicate 5	129.004				14692 AHTc / untreated vs. 14752 AHTc / untreated	60.19	31,56 to 88,83	Yes	***	0.0005	A-B
					14692 AHTc / untreated vs. 14793 AHTc / untreated	24.62	-4,010 to 53,26	No	ns	0.0931	A-C
					14752 AHTc / untreated vs. 14793 AHTc / untreated	-35.57	-65,75 to -5,391	Yes	*	0.0224	B-C
					Test details	Mean 1	Mean 2	Mean Diff,	SE of diff,	n1	n2	q	DF
					14692 AHTc / untreated vs. 14752 AHTc / untreated	112.1	51.92	60.19	10.44	5	4	8.15	10
					14692 AHTc / untreated vs. 14793 AHTc / untreated	112.1	87.5	24.62	10.44	5	4	3.334	10
					14752 AHTc / untreated vs. 14793 AHTc / untreated	51.92	87.5	-35.57	11.01	4	4	4.569	10

## Sheet: Fig. 4e
			Strain / treatment / % ON					One-way ANOVA (from GraphPad)
Replicate #	14696 untreated	14696 +AHTc	14756 untreated	14756 +AHTc	14755 untreated	14755 +AHTc		Number of families	1
1	1.5	50.03	0.135	2.553	2.487	30.65		Number of comparisons per family	2
2	4.52	66.75	0.713	4.726	4.29	44.27		Alpha	0.05
3	1.582	55.25	0.15	4.086	1.566	36.32
4	0.712	48.09	0.17	1.67	1.074	28.02		Šídák's multiple comparisons test	Mean Diff,	95,00% CI of diff,	Below threshold?	Summary	Adjusted P Value
								14696 +AHTc vs. 14756 +AHTc	51.77	36,95 to 66,59	Yes	**	0.0014	B-D
								14756 +AHTc vs. 14755 +AHTc	-31.56	-43,75 to -19,36	Yes	**	0.0034	D-F
								Test details	Mean 1	Mean 2	Mean Diff,	SE of diff,	n1	n2	t	DF
								14696 +AHTc vs. 14756 +AHTc	55.03	3.259	51.77	3.566	4	4	14.52	3
								14756 +AHTc vs. 14755 +AHTc	3.259	34.82	-31.56	2.934	4	4	10.75	3

## Sheet: Fig. 4f
	RNA Ratio AHTc / untreated				One-way ANOVA (from GraphPad)
Strain >	14696 AHTc / untreated	14755 AHTc / untreated	14756 AHTc / untreated		Number of families	1
Replicate 1	34.2782	6.11026	24.6927		Number of comparisons per family	3
Replicate 2	32.045	6.40269	25.3176		Alpha	0.05
Replicate 3	31.1571	4.97968	19.5475
Replicate 4		5.35493			Tukey's multiple comparisons test	Mean Diff,	95,00% CI of diff,	Below threshold?	Summary	Adjusted P Value
					14696 AHTc / untreated vs. 14755 AHTc / untreated	26.78	22,40 to 31,16	Yes	****	<0,0001	A-B
					14696 AHTc / untreated vs. 14756 AHTc / untreated	9.307	4,627 to 13,99	Yes	**	0.0016	A-C
					14755 AHTc / untreated vs. 14756 AHTc / untreated	-17.47	-21,85 to -13,10	Yes	****	<0,0001	B-C
					Test details	Mean 1	Mean 2	Mean Diff,	SE of diff,	n1	n2	q	DF
					14696 AHTc / untreated vs. 14755 AHTc / untreated	32.49	5.712	26.78	1.487	3	4	25.48	7
					14696 AHTc / untreated vs. 14756 AHTc / untreated	32.49	23.19	9.307	1.589	3	3	8.282	7
					14755 AHTc / untreated vs. 14756 AHTc / untreated	5.712	23.19	-17.47	1.487	4	3	16.62	7

[truncated: 6 more sheets: Fig. 5b, Fig. 5d, Suppl. Fig. 3b, Suppl. Fig. 4c hilD, Suppl. Fig. 4c prgH, Suppl. Fig. 4d]
